# Supplementary material for: Not All Particles Are Equal: The Selective Enrichment of Particle-Associated Bacteria from the Mediterranean Sea
Source: Front Microbiol. 2016 Jun 22;7:996. doi: 10.3389/fmicb.2016.00996 (PMC4916215; doi:10.3389/fmicb.2016.00996)
Supplement: Supplementary file 1 [file Table1.XLSX]

## Sheet: Hoja1
	Table S1. Summary of sampling parameters and statistics of the sampling sequencing and assembly statistics of the raw reads obtained from FL and PA metagenomes.
		Free-living	Particulate-associated	Free-living	Particulate-associated
		Summer	Summer	Winter	Winter
	Sampling parameters
	Sampling data	2013-09-06	2013-09-06	2014-01-27	2014-01-27
	Collection depth (m)	55	55	20	20
	Sea bottom depth (m)	200	200	200	200
	Size fraction	5-0.2µm	20-5µm	5-0.2µm	20-5µm
	Latitude	38.0685	38.0685	38.0685	38.0685
	Longitude	-0.2319	-0.2319	-0.2319	-0.2319
	Location	Alicante, Spain	Alicante, Spain	Alicante, Spain	Alicante, Spain
	Sequencing statistics
	Total bp (Gb)	10.6	7.7	16.9	18.8
	number of reads (Mb)	116	85.5	181	222
	Mean read length (bp)	91.4	89.5	92.9	84.6
	Mean GC (%)	39	45	34	40
	Assembly statistics
	Total bp (Mb)	70	80	247	170
	Contigs > 1Kb	26756	2149	67416	53856
	Contigs > 10Kb	720	13	1937	2340
	Maximum contig length (Kb)	130	19	236	410
	Alpha diversity (species-level analysis)	78.8	445.5	552.7	117.1
