# Supplementary material for: Not All Particles Are Equal: The Selective Enrichment of Particle-Associated Bacteria from the Mediterranean Sea
Source: Front Microbiol. 2016 Jun 22;7:996. doi: 10.3389/fmicb.2016.00996 (PMC4916215; doi:10.3389/fmicb.2016.00996)
Supplement: Supplementary file 2 [file Table2.XLSX]

## Sheet: Hoja1
	Table S2. Taxonomic classification Identity of the rRNA reads retrieved fromfor the free-living (FL), particulate-associated (PA) metagenomes and unique reads for PA after the sustractionsubtractions (PA-FL)
			FL-Summer		PA-Summer		PA-FL Summer		FL-Winter		PA-Winter		PA-FL Winter
	Phylum	Class	#Hits	%total	#Hits	%total	#Hits	%total	#Hits	%total	#Hits	%total	#Hits	%total
	Actinobacteria	Actinobacteria	267	1.97	55	1.67	12	4.56	201	2.11	103	1.83	12	3.82
	Bacteroidetes	Bacteroidia	10	0.07	12	0.36	1	0.38	14	0.15	9	0.16	0	0
		Flavobacteriia	504	3.71	260	7.91	37	14.07	677	7.11	350	6.23	28	8.92
		Sphingobacteriia	18	0.13	18	0.55	7	2.66	7	0.07	3	0.05	0	0
		Cytophagia	47	0.35	10	0.3	1	0.38	53	0.56	17	0.3	1	0.32
		Unclassified	45	0.33	32	0.97	13	4.94	42	0.44	30	0.53	8	2.55
	Chloroflexi	Unclassified	9	0.07	6	0.18	3	1.14	51	0.54	27	0.48	9	2.87
	Cyanobacteria	Cyanobacteria	916	6.75	382	11.61	4	1.52	631	6.62	567	10.09	6	1.91
	Marinimicrobia	Marinimicrobia	183	1.35	22	0.67	2	0.76	208	2.18	114	2.03	14	4.46
	Planctomycetes	Planctomycetia	18	0.13	29	0.88	20	7.6	85	0.89	59	1.05	23	7.32
		Phycisphaerae	9	0.07	11	0.33	7	2.66	9	0.09	7	0.12	3	0.96
		Unclassified	0	0	1	0.03	1	0.38	2	0.02	0	0	0	0
	Proteobacteria	Alphaproteobacteria	8296	61.1	1575	47.89	51	19.39	4086	42.89	2495	44.39	56	17.83
		Betaproteobacteria	65	0.48	10	0.3	5	1.9	28	0.29	17	0.3	7	2.23
		Deltaproteobacteria	49	0.36	26	0.79	7	2.66	98	1.03	64	1.14	16	5.1
		Gammaproteobacteria	2124	15.64	569	17.3	56	21.29	1875	19.68	936	16.65	47	14.97
		Unclassified	75	0.55	30	0.91	12	4.56	89	0.93	55	0.98	14	4.46
	Verrucomicrobia	Opitutae	97	0.71	28	0.85	4	1.52	64	0.67	45	0.8	16	5.1
		Subdivision3	16	0.12	9	0.27	1	0.38	19	0.2	10	0.18	2	0.64
		Verrucomicrobiae	113	0.83	43	1.31	3	1.14	77	0.81	54	0.96	8	2.55
		Unclassified	9	0.07	4	0.12	3	1.14	46	0.48	11	0.2	3	0.96
	Unclassified Bacteria	Unclassified Bacteria	330	2.43	75	2.28	12	4.56	362	3.8	228	4.06	33	10.51
