# Supplementary material for: Not All Particles Are Equal: The Selective Enrichment of Particle-Associated Bacteria from the Mediterranean Sea
Source: Front Microbiol. 2016 Jun 22;7:996. doi: 10.3389/fmicb.2016.00996 (PMC4916215; doi:10.3389/fmicb.2016.00996)
Supplement: Supplementary file 3 [file Table3.XLSX]

## Sheet: Hoja1
	Table S3. Summary statistics of the sequencing and assembly for obtained from the particle-enrichment metagenomes
		Particle-Enrichment
		SW	SWde	SWsnd	SWcel	SWchi
	Sequencing statistics
	Number of reads (mil)	23.3	19.8	22.2	18.6	18.5
	Mean length (bp)	91	89.3	88.3	88	90.2
	Total data amount (Gb)	2.1	1.8	2	1.6	1.7
	Mean GC (%)	44	44	48	45	48
	Number of joined paired-ends (mil)	2.3	1.7	1.8	1.6	1.4
	Mean length (bp)	147	152	152	151	152
	Assembly statistics
	Total data (Gb)	0.35	0.264	0.284	0.256	0.215
	Assembled contigs > 1 Kb	10240	6342	11149	8317	6073
	Assembled contigs > 10 Kb	212	132	400	220	220
	Assembly maximum length (Kb)	228	350	228	136	295
	alpha-diversity	74.4	141.1	86.7	137.7	44.5
