# Supplementary material for: Not All Particles Are Equal: The Selective Enrichment of Particle-Associated Bacteria from the Mediterranean Sea
Source: Front Microbiol. 2016 Jun 22;7:996. doi: 10.3389/fmicb.2016.00996 (PMC4916215; doi:10.3389/fmicb.2016.00996)
Supplement: Supplementary file 4 [file Table4.xlsx]

## Sheet: Hoja1
	Table S4. Summary statistics of the groups of contigs from the particle-enrichment metagenomes assembly.
	Metagenome	Putative Assembled genome	Length of the contigs (Mb)	#contigs	Marker lineage	Genome completeness (%)	Genome contamination (%)	Reads recruited from metagenome (%)
	SW	Roseobacter sp. MED193	3.08	125	Kingdom Bacteria	47.41	2.59	9.63
	SW	Lacinutrix sp. 5H-3-7-4	3.04	22	Species algicola	99.34	0	34.19
	SW	Rhizobium sp.	0.37	28	Kingdom Bacteria	4.6	0	3.45
	SW	Pseudophaeobacter arcticus	0.17	7	Root	0	0	0.58
	SW	Gammaproteobacteria MedPE	3.26	181	Class Gammaproteobacteria	87.49	1.62	4.36
	SWde	Roseobacter sp. MED193	4.31	19	Family Rhodobacteraceae	100	0	26.75
	SWde	Bacteriovorax sp. DB6 IX	3.73	15	Kingdom Bacteria	54.46	0	12.83
	SWde	Pseudoalteromonas haloplanktis TAC125	0.12	10	Class Gammaproteobacteria	5.1	0	0.12
	SWde	Gammaproteobacteria MedPE	3.26	181	Class Gammaproteobacteria	87.49	1.62	3.1
	SWcel	Roseobacter sp. MED193	2.82	141	Family Rhodobacteraceae	69.49	0.91	7.86
	SWcel	Flavobacterium beibuense	2.52	23	Family Flavobacteriaceae	88.69	1.24	10.68
	SWcel	Gracilibacteria bacterium JGI-0000069-K10	0.16	12	Kingdom Bacteria	18.12	0	0.54
	SWcel	uncultured bacterium gcode4	0.14	10	Kingdom Bacteria	10.06	0	0.45
	SWcel	Alphaproteobacteria MedPE-SWcel	4.08	54	Family Rhodobacteraceae	97.38	0.37	6.57
	SWde	Gammaproteobacteria MedPE	3.26	181	Class Gammaproteobacteria	87.49	1.62	6.72
	SWchi	Roseobacter sp. MED193	2.78	18	Family Rhodobacteraceae	75.27	0	7.14
	SWchi	Vibrio sp. F10	2.6	26	Genus Vibrio	69.96	0.47	8.32
	SWchi	Pseudoalteromonas undina	0.16	17	Root	12.5	0	1.48
	SWchi	Pseudophaeobacter arcticus	0.12	3	Kingdom Bacteria	4.17	0	0.43
	SWsnd	Roseobacter sp. MED193	2.68	151	Kingdom Bacteria	50	3.79	6.65
	SWsnd	Crocinitomix catalasitica	1.7	95	Kingdom Bacteria	44.83	0	1.32
	SWsnd	Pseudoalteromonas undina	0.7	46	Root	7.76	1.72	0.58
	SWsnd	Pseudophaeobacter arcticus	0.45	27	Kingdom Bacteria	9.48	0	1.51
	SWsnd	Pseudoalteromonas haloplanktis TAC125	0.21	14	Kingdom Bacteria	2.14	0	0.62
	SWsnd	Alphaproteobacteria MedPE-SWsnd	3.55	100	Family Rhodobacteraceae	79.26	0.32	9.19
	SWsnd	Bacteroidetes MedPE-SWsnd-G1	2.71	61	Family Flavobacteriaceae	93.82	1.79	3.75
	SWsnd	Bacteroidetes MedPE-SWsnd-G2	3.04	20	Species algicola	99.01	0.44	5.75
