# Supplementary material for: Not All Particles Are Equal: The Selective Enrichment of Particle-Associated Bacteria from the Mediterranean Sea
Source: Front Microbiol. 2016 Jun 22;7:996. doi: 10.3389/fmicb.2016.00996 (PMC4916215; doi:10.3389/fmicb.2016.00996)
Supplement: Supplementary file 5 [file Table5.xlsx]

## Sheet: Hoja1
Table S5. Recruitment values for the groups of contigs obtained from the particle-enriched microorganisms. The values are reported as reads per kilobase per gigabase of data (RPKG).
	Length	SW	Swcel	Swde	Swchi	SWsnd	FL Summer	FL Winter	PA Summer	PA Winter	Matapan	Marmara	GOS1 open	GOS1 coastal	GOS1 Baltic 0p1	GOS1 Baltic 0p8	GOS1 Baltic 3p0	HOTs2 (25m)	HOTs2 (75m)	HOTs2 (110m)	HOTs2 (500m)	BATs3 (20m)	BATs3 (50m)	BATs3 (100m)	Anctartica 0p1	Anctartica 0p8	Anctartica 3p0	TARA-FL-ERR315856	TARA-FL-ERR315857	TARA-FL-ERR315858	TARA-FL-ERR315859	TARA-FL-ERR315860	TARA-FL-ERR315861	TARA-FL-ERR315862	TARA-FL-ERR315863	TARA-FL-ERR318618	TARA-FL-ERR318619	TARA-FL-ERR318620	TARA-FL-ERR318621	TARA-FL-ERR588857	TARA-FL-ERR594284	TARA-FL-ERR594285	TARA-FL-ERR594286	TARA-FL-ERR594287	TARA-FL-ERR594288	TARA-FL-ERR594289	TARA-FL-ERR594290	TARA-FL-ERR594291	TARA-FL-ERR594292
SW metagenome
SW Roseobacter sp. MED193	3075648	352.803	92.2143	183.506	26.6714	72.4486	0.02415	0.04023	0.01019	0.02	0.00388	0.94057	0.033	0.07476	0.02631	0.05895	0.01422	0.02631	0.02345	0.01185	0.00566	0.02588	0.02872	0.03258	0.05908	0.11254	0.01229	0.05481	0.11334	0.03902	0.0344	0.03291	0.03576	0.01088	0.02014	0.01929	0.03028	0.01878	0.02876	0.0542	0.02399	0.00562	0.02757	0.00549	0.23402	0.06024	0.01165	0.00433	0.01398
SW Lacinutrix sp. 5H-3-7-4	3035939	1247.76	0.6011	0.60014	0.20074	1.20281	0.09196	0.08256	0.0388	0.03	0	0.01657	0.07404	0.10709	0.08564	0.05725	0.02699	0.09921	0.05468	0.04204	0.01862	0.15323	0.07754	0.06608	0.24485	0.26858	0.0453	0.14633	0.21314	0.09111	0.07199	0.07162	0.08315	0.17447	0.16341	0.12799	0.15953	0.11904	0.13743	0.06832	0.00903	0.00931	0.07465	0.01462	0.16349	0.04249	0.0078	0.00579	0.01209
SW Rhizobium sp.	367441	246.25	125.85	4.14346	2.14945	1.7315	0.40524	0.60856	0.1464	0.18	0.08973	0.14119	0.17481	0.19441	0.15426	0.15372	0.05663	0.24561	0.2364	0.28084	0.23286	0.28763	0.24409	0.2354	0.22141	0.2314	0.06655	0.20221	0.08047	0.06083	0.05983	0.0689	0.05568	0.04075	0.03591	0.01828	0.04714	0.02496	0.05457	0.03544	0.36161	0.07975	0.0869	0.08109	0.05594	0.72993	0.30765	0.00441	0.03901
SW Pseudophaeobacter arcticus	170651	380.69	125.223	337.5	195.141	311.398	0	0.01875	0	0	0	1.47088	0	0	0	0.00351	0	0	0	0	0	0	0	0	0	0	0	0.01553	0.09571	0.01207	0	0.00292	0.00297	0	0	0	0	0	0	0.00942	0	0.00307	0	0	0.35962	0	0.00677	0	0
Gammaproteobacteria MedPE	3258706	156.829	243.927	114.138	118.621	31.5201	0.00429	0.00513	0	0	0.33645	0.03621	0.00724	0.00483	0.00451	0.00663	0.00265	0.02124	0.01385	0	0	0.0109	0	0	0.0044	0.02117	0.00896	0.06731	0.0585	0.39735	0.462	0.45472	0.42762	0.00553	0.00488	0.02879	0.04095	0.02678	0.05461	0.00258	0.15056	0.04079	0.02359	0.04014	0.00984	0.24023	0.18891	0.00051	0.00908
SWcel metagenome
SWcel Roseobacter sp. MED193	2828772	90.4881	349.217	625.846	42.6998	188.53	0.02205	0.04675	0.01452	0.03	0.0089	3.26757	0.04046	0.07324	0.02446	0.057	0.01198	0.04674	0.03318	0.00647	0.01075	0.03212	0.03813	0.0502	0.05788	0.09693	0.01065	0.08639	0.26519	0.04315	0.04003	0.04108	0.03745	0.01479	0.03424	0.02207	0.03904	0.02679	0.03548	0.07503	0.03447	0.01129	0.03675	0.01288	0.66378	0.06994	0.0145	0.00678	0.01724
SWcel Flavobacterium beibuense	2516828	4.38506	493.34	0.12561	0.02544	0.55614	0.06904	0.06101	0.02662	0.02662	0	0.02246	0.07631	0.12189	0.10347	0.08121	0.03381	0.09341	0.06305	0.0362	0.04494	0.0857	0.06235	0.07635	0.23296	0.24812	0.03527	0.05813	0.10539	0.06631	0.04914	0.04498	0.05478	0.13483	0.11276	0.08857	0.11102	0.09791	0.11541	0.06665	0.00712	0.00728	0.06907	0.01952	0.11764	0.03105	0.0101	0.00762	0.01104
SWcel Gracilibacteria bacterium JGI 0000069-K10	158288	84.8091	419.176	134.762	8.5093	0.25672	0	0	0	0	0	0	0	0	0	0	0	0	0	0	0	0	0	0	0.0366	0.01127	0	0	0.01423	0	0.00941	0.0063	0.0032	0.0033	0.00356	0.00978	0	0	0.00834	0	0	0	0	0	0.0136	0	0	0	0
SWcel uncultured bacterium gcode4	139050	81.3979	402.439	125.609	8.09862	0.08118	0	0	0	0	0	0	0	0	0	0	0	0	0	0	0	0	0	0	0	0	0	0	0	0	0	0	0	0	0	0	0	0	0	0	0	0	0	0	0	0	0	0	0
Alphaproteobacteria MedPE-Swcel	4076435	1.6118	196.202	3.14346	19.1495	5.7315	0.03873	0.05879	0.01878	0.01878	0.01908	0.05767	0.05879	0.10789	0.0334	0.07085	0.01624	0.04564	0.043	0.02489	0.02484	0.04506	0.03892	0.04361	0.08995	0.12968	0.01374	0.06767	0.08042	0.05603	0.04909	0.05387	0.04683	0.03051	0.0358	0.03088	0.0456	0.02996	0.03771	0.07028	0.04529	0.01235	0.06369	0.01482	0.12112	0.12025	0.02725	0.00542	0.03243
Gammaproteobacteria MedPE	3258706	166.342	284.057	126.763	10.2217	19.6395	0.00429	0.00513	0	0	0.33645	0.03621	0.00724	0.00483	0.00451	0.00663	0.00265	0.02124	0.01385	0	0	0.0109	0	0	0.0044	0.02117	0.00896	0.06731	0.0585	0.39735	0.462	0.45472	0.42762	0.00553	0.00488	0.02879	0.04095	0.02678	0.05461	0.00258	0.15056	0.04079	0.02359	0.04014	0.00984	0.24023	0.18891	0.00051	0.00908
SWde metagenome
SWde Roseobacter sp. MED193	4309874	94.5458	308.838	707.054	44.1992	183.302	0.03171	0.06706	0.01956	0.03	0.00738	3.12161	0.05161	0.08702	0.03329	0.06995	0.01518	0.04263	0.04018	0.01696	0.01514	0.04211	0.05686	0.05037	0.07251	0.12433	0.01373	0.09311	0.28186	0.05832	0.04967	0.05195	0.05069	0.02936	0.03789	0.03341	0.0463	0.03792	0.0484	0.07959	0.03412	0.00984	0.04182	0.01042	0.67712	0.08065	0.01796	0.0042	0.01825
SWde Bacteriovorax sp. DB6 IX	2761045	55.7585	60.9319	524.688	3.37322	44.185	0.03711	0.03129	0.00783	0.008	0.00912	0	0.03835	0.03104	0.01175	0.01324	0.00442	0.02396	0.02352	0.0165	0.01575	0.04109	0.03902	0.03634	0.03677	0.02068	0.00298	0.04032	0.04691	0.03973	0.04857	0.04696	0.03947	0.0445	0.0465	0.04093	0.04626	0.04481	0.05165	0.0299	0.01928	0.00759	0.04731	0.00459	0.03704	0.02494	0.0113	0.00289	0.00532
SWde Pseudoalteromonas haloplanktis TAC125	120586	47.189	19.2629	121.803	113.95	106.714	0.01231	0.04422	0	0	1.42842	0.31225	0.23246	0.02206	0.00973	0.01491	0.00327	0.12192	0	0	0	0	0	0	0.06068	0.19728	0.09996	0.75615	0.57911	1.3968	2.05134	1.77415	1.36626	0.00867	0.04203	0.11982	0.1324	0.13681	0.25184	0	1.55157	0.62952	0.17245	0.47309	0.08036	2.29323	3.17118	0.01767	0.03914
Gammaproteobacteria MedPE	3258706	143.067	225.012	131.155	26.3202	42.1088	0.00429	0.00513	0	0.01	0.33645	0.03621	0.00724	0.00483	0.00451	0.00663	0.00265	0.02124	0.01385	0	0	0.0109	0	0	0.0044	0.02117	0.00896	0.06731	0.0585	0.39735	0.462	0.45472	0.42762	0.00553	0.00488	0.02879	0.04095	0.02678	0.05461	0.00258	0.15056	0.04079	0.02359	0.04014	0.00984	0.24023	0.18891	0.00051	0.00908
SWchi metagenome
SWchi Roseobacter sp. MED193	2785793	99.2763	36.556	72.8551	294.752	368.475	0.02719	0.06163	0.0194	0.0194	0.06849	0.36264	0.03932	0.0748	0.03663	0.07789	0.01768	0.03697	0.03629	0.00985	0.01249	0.02032	0.03166	0.04795	0.06917	0.12895	0.01652	0.05652	0.07722	0.049	0.04315	0.04028	0.04222	0.01802	0.02567	0.02315	0.04347	0.02554	0.04218	0.06215	0.05051	0.01278	0.03962	0.01043	0.12966	0.12437	0.03172	0.00574	0.02033
SWchi Vibrio sp. F10	2569663	7.36499	9.78407	1.1403	365.064	9.36672	0.02774	0.04151	0.01178	0.01178	0.68063	0.08057	0.04	0.05118	0.035	0.04128	0.01641	0.04005	0.02244	0.01778	0.01523	0.03087	0.04196	0.02924	0.07748	0.11433	0.01748	0.12687	0.0526	0.0435	0.04639	0.05705	0.03906	0.03907	0.03748	0.0245	0.0409	0.02347	0.04007	0.03149	0.16798	0.0546	0.04067	0.03597	0.0463	0.3222	0.21401	0.0029	0.01816
SWchi Pseudoalteromonas undina	257113	53.8564	32.7758	38.9338	692.758	68.8526	0	0	0.0042	0.0042	0.02062	0.26845	0.02423	0.00115	0	0.00117	0	0.14294	0.02806	0	0	0	0	0	0.0083	0.05089	0.03197	0.02268	0.12047	1.63073	1.91643	2.00552	1.64236	0	0	0.07225	0.16042	0.07018	0.11298	0	0.07175	0.10181	0.00207	0.05547	0.01466	0.03188	0.39541	0	0.00204
SWchi Pseudophaeobacter arcticus	119796	107.854	29.0092	50.7657	414.791	466.544	0	0.01781	0	0	0	0.36665	0.00217	0	0.00326	0.01251	0	0	0	0	0	0	0	0	0	0	0	0	0.03761	0.0172	0.0083	0.00416	0.00423	0.00437	0	0	0	0	0	0.00895	0.0132	0	0	0	0.10785	0.03193	0.00482	0	0.00438
SWsnd metagenome
SWsnd Roseobacter sp. MED193	2680455	90.3103	146.349	290.664	166.517	306.035	0.01053	0.03382	0.0125	0.0125	0.01434	1.48425	0.02692	0.0537	0.01809	0.04852	0.01102	0.01374	0.01075	0.01021	0	0.00851	0.01461	0.01871	0.04402	0.06945	0.00879	0.05775	0.14308	0.02479	0.0265	0.02623	0.02005	0.00917	0.01345	0.0129	0.02581	0.01423	0.02462	0.04559	0.0289	0.00449	0.02546	0.00631	0.32174	0.0632	0.00905	0.001	0.01017
SWsnd Crocinitomix catalasitica	1705329	10.7634	1.13199	0.63804	1.08699	90.8528	0.1437	0.13508	0.06402	0.06402	0.04506	0.04782	0.08143	0.10537	0.10547	0.09736	0.04158	0.11634	0.08036	0.07486	0.05869	0.13314	0.12067	0.05388	0.21723	0.30481	0.09863	0.17595	0.2315	0.16885	0.16078	0.16756	0.18401	0.08003	0.26383	0.16068	0.24578	0.14601	0.24853	0.13923	0.07077	0.02763	0.15728	0.03841	0.20614	0.16055	0.06402	0.01281	0.0372
SWsnd Pseudoalteromonas undina	702950	55.7271	30.9466	35.8961	570.711	109.612	0.00634	0.01062	0.00308	0.00308	0.23749	0.41955	0.01662	0.00967	0.02114	0.00725	0.00168	0.06276	0.07185	0	0.03093	0	0	0	0.07027	0.06599	0.02416	0.0739	0.16263	2.03999	2.27458	2.25383	2.06464	0.00521	0.00641	0.0947	0.17035	0.10121	0.18032	0.00458	0.11921	0.09309	0.01972	0.06387	0.01149	0.12206	0.32541	0.00227	0.00224
SWsnd Pseudophaeobacter arcticus	449976	95.3188	83.5924	97.3399	250.911	406.616	0.02311	0.0711	0.02402	0.04	0.00294	0.43229	0.0548	0.11232	0.04866	0.10856	0.0324	0.03263	0.01602	0.02024	0	0	0.02176	0.01854	0.12061	0.16918	0.01827	0.06126	0.10138	0.04922	0.0585	0.04101	0.03943	0.02091	0.02127	0.04702	0.0621	0.03552	0.04988	0.07861	0.03397	0.00698	0.04385	0.00939	0.17467	0.08016	0.0077	0.00118	0.01165
SWsnd Pseudoalteromonas haloplanktis TAC125	216255	43.3886	15.5296	83.7926	219.479	99.0603	0.00686	0	0	0	1.28666	0.58032	0.12722	0	0	0.00416	0	0	0	0	0	0	0	0	0.03102	0.10451	0.04814	0.25004	0.27083	1.17902	1.38732	1.42512	1.0361	0	0.0026	0.04534	0.09229	0.06913	0.09158	0	0.38262	0.12831	0.03698	0.09282	0.01494	0.54586	0.62505	0	0.00485
Bacteroidetes MedPE-SWsnd-G1	2707568	4.26725	0.65058	10.1761	0.20261	187.067	0.09602	0.08539	0.05608	0.05	0.03844	0.02083	0.07741	0.11647	0.10144	0.06881	0.04559	0.10722	0.07178	0.05589	0.0375	0.1336	0.07313	0.07618	0.22887	0.24679	0.05014	0.12154	0.19168	0.08881	0.06884	0.06804	0.08404	0.16028	0.17168	0.13328	0.17182	0.12435	0.15234	0.08344	0.01512	0.01111	0.08981	0.01681	0.17617	0.0578	0.01982	0.01165	0.01304
Bacteroidetes MedPE-SWsnd-G2	3040524	2.85725	1.85058	8.5607	0.30261	136.267	0.00539	0.00902	0.00262	0.00262	0.46125	0.14414	0.06306	0.00429	0.00425	0.00471	0.00143	0.0355	0.02619	0	0	0	0	0	0.01364	0.04888	0.02848	0.06731	0.0585	0.39735	0.462	0.45472	0.42762	0.00553	0.00488	0.02879	0.04095	0.02678	0.05461	0.00258	0.15056	0.04079	0.02359	0.04014	0.00984	0.24023	0.18891	0.00051	0.00908
1GOS: Global Ocean Sampling Expedition
2HOTs: Hawaii Ocean Time Series
3BATs: Bermuda Atlantic Time Series
[truncated: 404 more columns]
